# Supplementary material for: Factors associated with the presence and intensity of ongoing symptoms in Long COVID
Source: PLoS One. 2025 Apr 23;20(4):e0319874. doi: 10.1371/journal.pone.0319874 (PMC12017833; doi:10.1371/journal.pone.0319874)
Supplement: S4 File — All data used to generate the findings of this study. (CSV) [file pone.0319874.s004.csv]

	_id	_age	female	_race	pre_existing_asthma	pre_existing_autoimmune	pre_existing_chroniclungdisease	pre_existing_diabetes	pre_existing_fibromyalagia	pre_exisitng_highcholestrol	pre_existing_highbloodpressure	pre_existing_migraines	smoking	recreational_drugs_marijuana	_edu	symptom_anx	symptom_behavior	symptom_balance	symptom_neuro	symptom_chestpain	symptom_constipation	symptom_depress	symptom_diarrhea	symptom_painfulmp	symptom_dizziness	symptom_ed	symptom_syncope	symptom_fall	symptom_fatigue	symptom_fever	symptom_memory	symptom_hallucinations	symptom_headaches	symptom_jerkinglimbs	symptom_jointpain	symptom_lossofappetite	symptom_incontinence	symptom_nausea_vomiting	symptom_numbtingling	symptom_painbreathing	symptom_palpitations	symptom_cough	symptom_hearing	symptom_muscle	symptom_fatigue_exercise	symptom_hesitancy	symptom_vision	symptom_swallowing	symptom_smell
1	1	72.9	1	White, Caucasian	0	0	0	0	0	0	1	0	never smoker	0	College or professional degree	0	0	1	0	1	0	1	0	0	1	0	0	0	1	0	1	0	0	0	0	0	0	1	0	1	0	1	0	0	1	0	0	0	0
2	2	56	0	White, Caucasian	0	0	0	0	0	1	1	0	never smoker	0	High school diploma or GED	0	0	0	0	1	0	0	0	0	0	0	0	0	1	0	1	0	1	0	0	0	0	0	0	1	1	0	0	0	1	0	0	0	0
3	3	29.2	1	Other	0	0	1	0	0	0	0	0	never smoker	0	College or professional degree	0	0	1	0	0	0	0	1	1	1	0	1	1	1	0	1	0	1	0	0	0	0	1	0	0	1	0	0	0	1	0	1	0	0
4	4	31	0	Other	0	0	0	0	0	0	0	0	never smoker	0	College or professional degree	1	0	0	0	1	0	1	1	0	1	0	0	0	1	0	1	0	1	1	1	1	0	1	1	0	1	0	0	1	1	0	0	0	0
5	5	37.3	0	White, Caucasian	0	0	0	0	0	1	0	0	never smoker	0	College or professional degree	1	0	0	0	0	0	1	1	0	0	0	0	0	0	0	0	0	0	0	0	0	0	0	0	0	0	0	0	0	0	0	0	0	0
6	6	53.3	1	White, Caucasian	0	0	0	0	0	1	0	1	never smoker	0	College or professional degree	1	0	1	1	1	1	1	0	0	1	0	0	0	1	0	1	0	1	0	1	1	0	0	1	1	1	0	0	1	1	0	1	0	0
7	7	42.5	1	White, Caucasian	0	1	0	0	0	0	0	0	never smoker	0	College or professional degree	1	0	0	0	1	0	0	0	0	1	0	0	0	1	0	1	0	1	0	1	0	0	0	1	1	1	0	0	1	1	0	0	0	0
8	8	40.9	1	Other	0	0	0	0	0	0	0	0	never smoker	0	College or professional degree	1	1	1	0	0	0	1	0	1	1	0	0	0	1	0	1	0	1	0	0	0	0	0	0	0	0	0	0	1	1	0	0	0	0
9	9	44	0	White, Caucasian	0	0	0	0	0	0	0	0	former smoker	0	College or professional degree	1	1	0	0	0	1	1	1	0	1	1	0	0	1	1	1	0	1	0	1	0	0	1	1	1	0	1	1	1	1	1	1	0	0
10	10	29.3	0	White, Caucasian	1	0	0	0	0	0	0	1	former smoker	0	College or professional degree	1	0	1	0	1	0	1	0	0	1	0	0	0	1	0	1	0	1	1	0	0	0	0	1	1	1	0	0	0	1	0	1	0	0
11	11	39.7	1	White, Caucasian	0	0	0	0	0	0	0	0	never smoker	0	College or professional degree	0	0	0	0	1	1	0	1	0	1	0	0	0	1	0	1	0	1	0	0	0	0	0	1	1	1	1	0	0	1	0	0	0	1
12	12	55.6	1	White, Caucasian	0	0	0	0	0	0	0	0	former smoker	1	High school diploma or GED	1	1	1	0	0	1	1	1	0	1	0	0	1	1	0	1	0	1	1	1	0	0	1	0	0	0	0	0	1	1	0	1	0	1
13	13	31.6	1	White, Caucasian	0	0	0	0	0	0	0	0	never smoker	0	College or professional degree	0	0	0	0	0	0	0	0	0	0	0	0	0	1	0	0	0	0	0	0	0	0	0	0	0	0	0	0	0	1	0	0	0	0
14	14	44.5	1	White, Caucasian	0	0	0	0	0	1	0	0	former smoker	0	College or professional degree	1	0	1	0	1	1	1	1	1	1	0	1	1	1	1	1	0	1	1	1	1	1	1	1	1	1	1	1	1	1	0	1	1	1
15	15	40.1	1	White, Caucasian	0	1	0	1	0	0	0	0	never smoker	0	College or professional degree	1	0	0	0	1	1	1	1	0	1	0	1	1	1	0	1	0	1	1	1	1	1	1	1	1	1	1	0	1	1	1	1	0	0
16	16	34.8	0	White, Caucasian	0	0	0	0	0	0	0	0	never smoker	0	College or professional degree	0	1	0	0	0	0	1	1	0	0	0	0	0	1	1	1	0	1	0	1	0	0	1	0	0	0	0	1	1	1	0	0	0	1
17	17	33.1	1	White, Caucasian	0	0	0	0	0	0	0	0	never smoker	0	College or professional degree	0	0	1	0	0	0	1	0	0	1	0	0	0	1	0	1	0	1	0	0	1	0	0	1	0	0	0	0	0	1	0	0	0	0
18	18	54.3	1	White, Caucasian	1	0	0	0	0	0	0	0	former smoker	0	College or professional degree	1	0	0	0	1	0	0	0	0	0	0	0	0	1	0	1	0	0	0	0	0	0	0	1	0	0	0	0	0	0	0	0	1	0
19	19	28.5	1	White, Caucasian	0	0	0	0	0	0	0	1	former smoker	0	College or professional degree	1	1	1	1	1	0	1	1	1	1	0	0	1	1	1	0	0	1	1	1	1	0	1	1	1	1	1	0	1	1	1	0	1	1
20	20	59.8	1	White, Caucasian	0	0	0	0	0	0	0	0	never smoker	0	College or professional degree	0	1	0	0	0	0	1	0	0	1	0	0	0	1	0	1	0	1	0	1	0	0	0	0	0	0	0	0	0	0	0	0	0	1
21	21	26.6	1	White, Caucasian	1	0	0	0	0	0	0	0	never smoker	1	College or professional degree	0	0	0	0	0	0	0	0	0	0	0	0	0	1	0	1	0	1	0	0	0	0	0	0	0	0	0	0	1	1	0	0	0	0
22	22	35.7	1	Other	0	0	0	0	1	0	0	1	former smoker	0	College or professional degree	1	1	0	0	0	0	1	0	0	0	0	0	0	1	0	1	0	0	0	0	0	0	0	0	0	0	0	0	0	0	0	0	0	0
23	23	28.2	1	White, Caucasian	1	0	0	0	0	0	0	0	never smoker	1	College or professional degree	1	1	0	0	0	0	1	0	0	0	0	0	0	1	0	1	0	0	0	0	0	0	0	0	0	0	0	0	0	1	0	0	0	0
24	24	0.3	1	White, Caucasian	0	0	0	0	0	0	0	0	former smoker	0	College or professional degree	0	0	0	0	1	0	0	0	0	1	0	0	0	1	0	1	0	1	0	1	0	0	0	0	0	0	0	0	0	1	0	1	0	1
25	25	65.7	1	White, Caucasian	1	1	0	0	0	0	1	1	never smoker	0	College or professional degree	0	1	1	0	1	0	0	1	0	1	0	1	1	1	0	1	1	1	1	0	0	1	1	1	1	1	0	1	1	1	1	1	1	0
26	26	47.1	1	Other	0	0	0	0	0	0	1	1	never smoker	0	College or professional degree	1	0	0	0	1	0	0	1	0	1	0	0	0	1	0	0	0	1	0	0	1	0	1	1	0	1	1	0	0	0	0	0	0	0
27	27	39	0	Other	1	0	0	0	0	1	1	0	former smoker	0	High school diploma or GED	1	1	1	1	1	1	1	1	0	1	0	0	0	1	0	1	0	1	1	1	1	0	1	1	0	1	0	1	1	1	0	1	0	1
28	28	59	1	White, Caucasian	0	0	0	0	0	1	0	0	former smoker	0	College or professional degree	1	1	1	0	1	1	1	0	0	1	0	0	1	1	0	1	0	1	0	1	1	0	1	1	0	1	0	0	1	1	1	1	0	1
29	29	38.9	0	White, Caucasian	1	0	0	0	0	0	0	0	never smoker	0	High school diploma or GED	0	0	1	0	0	0	1	0	0	1	0	0	0	1	0	1	0	1	0	1	1	0	1	1	0	0	0	0	1	1	1	0	0	0
30	30	44.7	1	White, Caucasian	0	1	0	0	1	0	0	0	former smoker	0	College or professional degree	0	1	1	0	0	0	0	1	0	1	0	0	1	1	0	1	0	1	1	1	1	0	1	1	0	1	0	0	1	1	0	0	1	0
31	31	33.6	1	White, Caucasian	0	0	0	0	0	0	1	0	never smoker	0	College or professional degree	1	0	1	0	0	0	0	0	1	1	0	0	0	1	0	1	0	0	1	1	0	0	0	1	0	1	0	0	0	1	0	0	0	0
32	32	52.6	1	White, Caucasian	0	1	0	0	0	0	0	0	former smoker	0	College or professional degree	1	1	1	0	1	0	1	1	0	1	0	0	0	1	0	1	0	0	0	0	0	0	1	1	0	1	0	1	1	1	0	0	1	0
33	33	18.8	1	White, Caucasian	1	0	0	0	0	0	0	1	never smoker	0	High school diploma or GED	0	0	0	0	0	0	0	0	0	0	0	0	0	1	0	1	0	0	0	0	0	0	0	0	0	0	0	0	0	0	0	0	0	0
34	34	43.1	1	White, Caucasian	0	0	0	0	0	0	0	0	never smoker	0	College or professional degree	1	0	0	0	1	1	0	1	0	0	0	0	0	0	0	0	0	0	0	0	0	0	0	0	1	1	0	0	0	1	0	0	0	0
35	35	46.4	1	Other	0	0	0	0	0	0	0	0	never smoker	0	College or professional degree	1	0	1	1	1	0	1	0	0	1	0	0	1	1	0	1	0	1	0	1	1	0	1	0	1	1	1	1	1	1	0	0	0	0
36	36	49.9	0	White, Caucasian	0	0	0	0	0	0	0	1	never smoker	0	High school diploma or GED	0	0	0	0	0	0	0	0	0	0	0	0	0	1	0	1	0	0	0	0	0	0	0	0	0	0	0	0	0	0	0	0	0	0
37	37	0	1	White, Caucasian	0	0	0	0	0	0	0	1	former smoker	0	College or professional degree	1	1	1	0	0	1	1	1	0	0	0	0	1	1	0	1	0	1	1	1	0	1	0	1	0	0	1	1	1	0	1	1	0	0
38	38	42	0	White, Caucasian	0	0	0	0	0	0	0	0	former smoker	0	College or professional degree	1	0	1	0	1	1	1	0	0	1	1	1	1	1	1	1	0	1	1	1	1	0	1	1	1	1	1	0	1	1	1	1	1	1
39	39	25.8	0	White, Caucasian	0	0	0	0	0	0	0	0	never smoker	0	College or professional degree	1	1	0	0	1	0	1	1	0	1	0	0	0	1	0	1	0	1	0	0	1	0	1	0	0	1	0	0	0	0	0	0	0	0
40	40	68.1	1	White, Caucasian	0	1	0	0	0	1	0	1	never smoker	0	College or professional degree	0	0	1	0	0	0	0	0	0	1	0	0	0	1	1	1	0	1	0	1	0	0	0	1	0	0	1	1	1	1	0	1	0	1
41	41	48.5	1	White, Caucasian	1	0	0	0	0	0	0	1	never smoker	0	College or professional degree	0	0	1	0	0	0	1	0	0	1	0	0	0	1	0	1	0	1	0	0	0	0	1	0	0	1	0	0	0	1	0	0	0	0
42	42	34.9	1	White, Caucasian	0	0	0	0	0	0	0	0	never smoker	0	College or professional degree	0	0	0	0	1	0	1	0	0	1	0	1	0	1	0	1	0	1	0	1	0	0	0	0	1	1	1	1	0	1	0	0	0	0
43	43	41.7	1	Other	0	0	0	0	0	0	0	0	former smoker	0	College or professional degree	1	1	1	0	1	0	1	1	1	1	0	0	0	1	0	1	0	1	0	0	1	0	1	0	0	1	0	1	0	1	0	1	0	0
44	44	80.9	1	White, Caucasian	0	0	0	0	0	0	1	0	never smoker	0	College or professional degree	1	0	1	0	0	0	1	0	0	0	0	0	0	1	0	1	0	0	0	0	0	1	0	0	0	0	0	0	0	0	0	0	0	0
45	45	24.4	1	Black or African American	0	0	0	0	0	0	0	0	never smoker	0	College or professional degree	1	1	1	0	1	0	1	1	1	1	0	0	0	1	0	1	0	1	1	1	1	0	1	1	0	1	0	0	1	1	0	1	1	0
46	46	46.8	1	White, Caucasian	0	0	0	0	0	0	0	0	former smoker	0	College or professional degree	0	0	0	0	0	0	0	0	0	0	0	0	0	0	0	0	0	0	0	0	0	0	0	1	0	0	0	0	0	0	0	0	0	1
47	47	46.7	0	Other	0	0	0	0	0	0	0	0	never smoker	0	High school diploma or GED	1	0	1	0	0	0	0	0	0	1	0	0	0	1	0	1	1	1	0	0	0	0	0	1	0	1	1	1	1	0	0	0	0	1
48	48	72.9	0	White, Caucasian	0	0	0	1	0	1	1	0	former smoker	0	College or professional degree	0	0	0	0	0	0	0	0	0	0	0	0	0	0	0	1	0	0	0	0	0	0	0	0	0	0	0	0	0	0	0	0	0	0
49	49	32.5	1	White, Caucasian	0	0	0	0	0	0	0	0	never smoker	0	College or professional degree	1	1	1	0	1	1	1	1	1	1	0	0	0	1	1	1	0	1	1	1	1	1	1	1	1	1	0	1	1	1	1	1	1	1
50	50	63.4	1	White, Caucasian	0	1	0	1	1	1	1	0	never smoker	0	College or professional degree	0	1	1	1	0	1	1	1	0	0	0	0	0	1	0	1	1	1	1	0	1	1	1	1	1	1	1	0	1	1	1	1	1	0
51	51	61.2	0	White, Caucasian	0	0	0	1	0	0	0	0	never smoker	0	High school diploma or GED	1	0	0	0	1	0	0	0	0	0	0	0	0	1	0	1	0	0	0	0	0	0	0	0	1	0	1	0	0	1	0	0	0	0
52	52	34.7	1	Black or African American	1	0	0	0	0	0	0	0	never smoker	0	High school diploma or GED	1	0	1	1	1	0	1	0	1	1	0	1	0	1	1	1	0	0	1	1	1	0	1	1	0	1	0	0	0	1	0	0	0	0
53	53	28.9	1	White, Caucasian	0	0	0	0	0	0	0	0	never smoker	0	College or professional degree	0	0	0	0	0	0	0	1	0	1	0	0	0	1	0	1	0	1	0	0	0	0	0	0	0	0	0	0	0	0	0	0	0	0
54	54	32.8	1	Asian or Asian-American	0	0	0	0	0	0	0	0	never smoker	0	College or professional degree	1	0	0	0	0	1	0	1	0	1	0	0	0	1	0	1	0	1	0	0	0	0	0	1	0	1	0	0	0	0	0	0	0	0
55	55	44	1	White, Caucasian	1	0	0	0	0	0	0	1	former smoker	1	College or professional degree	0	0	1	0	0	0	0	0	1	0	0	0	0	1	0	1	0	0	1	0	0	0	0	0	0	0	0	0	0	1	0	0	0	0
56	56	66.3	1	Other	0	0	0	0	1	0	0	0	never smoker	0	College or professional degree	1	0	0	0	0	1	0	0	0	1	0	0	0	1	0	1	0	1	0	1	1	0	1	0	0	1	0	0	1	0	0	0	1	0
57	57	53.6	1	Other	0	0	0	0	0	1	0	0	former smoker	0	College or professional degree	1	0	0	0	1	1	1	1	0	1	0	0	0	1	0	1	0	1	1	1	1	0	1	1	0	1	0	1	1	0	0	1	0	0
58	58	65.8	0	White, Caucasian	0	1	0	0	0	0	1	0	never smoker	1	College or professional degree	0	1	1	1	0	0	0	0	0	1	1	0	1	1	0	1	0	1	1	1	1	0	1	1	0	1	0	1	1	1	1	1	1	1
59	59	64.4	0	White, Caucasian	0	0	0	0	0	0	0	0	never smoker	0	High school diploma or GED	1	1	1	0	0	1	0	1	0	1	1	0	0	1	0	1	0	1	0	1	1	0	0	0	0	0	0	1	1	1	1	1	0	1
60	60	47.6	0	White, Caucasian	0	0	0	0	0	0	0	0	never smoker	0	College or professional degree	1	1	1	0	0	0	1	0	0	1	0	0	0	1	0	1	0	0	1	0	1	0	0	1	0	1	0	1	0	0	0	0	0	1
61	61	0.2	0	White, Caucasian	0	0	0	0	0	0	0	0	never smoker	0	College or professional degree	0	0	0	0	0	0	0	0	0	0	0	0	0	1	0	1	0	0	0	0	0	0	0	0	0	0	0	0	0	0	0	0	0	1
62	62	36	1	White, Caucasian	0	0	0	0	0	0	0	0	never smoker	0	College or professional degree	1	0	0	0	0	0	1	0	0	1	0	0	0	1	0	1	0	0	1	1	0	0	0	1	0	0	0	0	0	1	0	1	0	0
63	63	30.2	1	Other	0	0	0	0	0	0	0	0	former smoker	0	College or professional degree	1	0	0	0	1	1	1	0	0	1	0	0	0	1	0	1	0	1	0	1	0	0	1	1	0	1	0	1	1	1	0	1	0	1
64	64	33.8	1	Other	0	0	0	0	0	0	0	0	never smoker	0	College or professional degree	0	0	1	1	1	0	0	0	0	1	0	0	0	1	0	1	0	1	1	0	1	0	0	1	1	1	0	0	1	1	0	1	0	0
65	65	32.3	0	White, Caucasian	0	0	0	0	0	0	0	0	never smoker	0	College or professional degree	0	0	0	0	1	0	0	0	0	0	0	0	0	0	0	0	0	0	0	0	0	0	0	0	1	0	0	0	0	1	0	0	0	0
66	66	48.8	0	White, Caucasian	0	0	0	0	0	0	0	0	never smoker	0	College or professional degree	0	0	0	0	0	0	0	0	0	0	0	0	0	1	0	0	0	0	0	0	0	0	0	0	0	0	0	0	0	0	0	0	0	0
67	67	27.5	1	Black or African American	0	0	0	0	1	0	0	0	never smoker	0	College or professional degree	0	0	0	0	1	0	0	0	0	1	0	0	0	0	0	1	0	0	0	1	0	0	1	0	0	0	1	0	0	0	0	0	0	0
68	68	48.2	0	White, Caucasian	1	0	0	1	0	1	1	0	never smoker	0	College or professional degree	1	1	1	1	1	1	1	1	0	1	1	0	1	1	1	1	1	1	1	1	1	0	1	1	1	1	1	1	1	1	1	1	1	1
69	69	60.1	1	White, Caucasian	0	0	0	0	0	0	0	0	former smoker	0	College or professional degree	1	0	0	0	0	0	1	0	0	0	0	0	0	1	0	1	0	1	0	1	0	0	0	0	0	0	0	0	1	1	0	1	0	0
70	70	34.8	1	White, Caucasian	0	1	0	0	0	0	0	0	never smoker	0	College or professional degree	1	0	0	0	1	0	1	0	1	1	0	0	0	1	0	1	1	0	0	1	0	0	0	1	1	0	0	1	0	0	0	0	0	0
71	71	27.3	1	White, Caucasian	0	0	0	0	0	0	0	0	former smoker	0	High school diploma or GED	1	0	1	0	1	0	0	0	0	1	0	0	0	1	0	1	0	1	0	0	1	0	1	0	1	1	0	0	1	1	0	0	0	1
72	72	69.2	1	White, Caucasian	0	0	0	0	0	1	1	1	never smoker	0	College or professional degree	1	1	1	0	0	0	1	0	0	1	0	0	1	1	0	1	1	1	0	0	0	1	0	0	0	1	0	0	0	1	0	0	1	0
73	73	41.7	0	Asian or Asian-American	0	0	0	0	0	0	0	0	never smoker	0	College or professional degree	1	0	0	0	0	0	0	0	0	0	0	0	0	0	0	0	0	1	0	0	0	0	0	0	0	0	0	0	0	0	0	0	0	0
74	74	42	0	White, Caucasian	1	0	0	0	0	0	0	0	never smoker	0	College or professional degree	0	0	0	0	0	0	0	0	0	0	0	1	0	1	0	1	0	1	0	0	0	0	0	0	1	0	0	0	0	0	0	0	0	0
75	75	52	0	White, Caucasian	0	0	0	0	0	0	0	0	never smoker	0	College or professional degree	1	1	1	0	1	0	1	0	0	1	1	0	0	1	0	1	0	0	0	0	0	0	0	0	0	0	0	0	0	1	0	1	0	0
76	76	59.7	1	White, Caucasian	0	0	0	1	0	0	0	0	never smoker	0	Less than high school degree	1	0	1	0	1	0	1	0	0	1	0	0	1	1	0	1	0	1	0	0	0	0	1	0	0	0	0	0	0	1	0	0	1	0
77	77	42.8	1	White, Caucasian	1	1	0	0	1	0	0	1	former smoker	0	College or professional degree	0	0	0	0	0	0	0	1	0	1	0	0	0	1	1	1	0	0	0	1	0	0	0	0	0	1	1	1	1	0	0	0	0	0
78	78	68.4	0	White, Caucasian	0	0	0	1	1	1	1	0	never smoker	0	College or professional degree	0	1	1	0	0	0	1	0	0	1	1	0	0	1	0	1	1	1	1	1	1	0	1	1	0	1	0	0	0	1	0	1	0	1
79	79	47.7	1	White, Caucasian	0	0	0	0	0	1	0	0	never smoker	0	College or professional degree	0	0	1	0	0	0	0	0	0	0	0	0	0	1	0	0	0	0	0	1	0	0	0	1	0	1	0	0	0	1	0	0	0	0
80	80	73.7	0	White, Caucasian	1	0	0	0	0	0	0	0	former smoker	0	College or professional degree	0	0	0	0	0	0	0	0	0	0	0	0	0	1	0	0	0	0	0	0	0	0	0	0	0	0	1	0	0	1	0	0	0	0
81	81	48.9	1	White, Caucasian	1	0	0	0	0	0	0	1	former smoker	0	High school diploma or GED	1	1	1	0	0	0	1	0	0	1	0	1	1	1	0	1	0	1	0	0	1	0	0	1	0	0	0	0	0	1	0	0	0	0
82	82	55.6	1	White, Caucasian	1	0	0	0	0	0	0	1	former smoker	0	College or professional degree	0	0	1	0	1	1	0	1	0	1	0	0	1	1	0	1	0	0	0	1	1	0	1	1	1	1	0	0	1	0	0	0	0	0
83	83	45.4	1	Other	1	0	1	0	1	0	1	1	former smoker	0	College or professional degree	1	1	1	1	1	1	1	1	1	1	0	1	1	1	0	1	1	0	0	1	1	1	1	0	1	0	1	1	1	1	1	1	1	1
84	84	52.3	1	White, Caucasian	0	0	0	0	0	0	1	0	never smoker	0	College or professional degree	1	0	0	0	0	0	0	0	0	0	0	0	0	0	0	1	0	0	0	1	0	0	0	1	0	1	0	0	0	0	0	0	0	0
85	85	64.4	1	White, Caucasian	0	0	0	0	0	1	1	1	former smoker	0	High school diploma or GED	0	0	1	0	1	1	0	1	0	0	0	0	0	1	0	1	0	0	0	0	0	0	0	1	0	1	0	0	1	1	0	0	0	0
86	86	50.9	0	Other	0	0	0	1	0	0	0	1	former smoker	0	High school diploma or GED	1	1	1	0	0	0	0	1	0	1	0	0	0	1	0	1	0	1	1	0	1	0	0	1	0	1	0	0	0	1	0	1	0	0
87	87	66.4	1	Black or African American	1	0	0	0	0	0	1	1	former smoker	0	College or professional degree	1	1	0	0	0	0	0	0	0	0	0	0	0	1	0	1	0	0	0	0	0	0	0	0	0	0	0	0	0	1	0	0	0	0
88	88	48.5	1	White, Caucasian	0	0	0	0	0	0	0	0	former smoker	0	College or professional degree	0	0	0	0	1	0	0	0	0	0	0	0	0	0	0	0	0	0	0	0	0	0	0	0	0	0	0	0	0	1	0	0	0	0
89	89	60.3	1	White, Caucasian	0	0	0	0	0	0	1	0	former smoker	0	High school diploma or GED	1	0	1	0	1	0	0	0	0	1	0	0	0	1	0	1	0	1	0	1	0	1	1	0	0	1	1	1	1	1	0	1	0	1
90	90	58.5	1	White, Caucasian	1	0	0	0	0	1	0	0	never smoker	0	College or professional degree	0	0	0	0	0	0	0	1	0	0	0	0	0	1	0	1	0	0	1	1	1	1	0	1	0	0	0	0	1	1	1	1	1	0
91	91	26.9	1	White, Caucasian	0	0	0	0	0	0	0	0	never smoker	0	College or professional degree	0	0	0	0	0	0	0	0	0	1	0	0	0	1	0	1	0	1	0	0	1	0	1	0	0	1	0	0	0	1	0	1	0	1
92	92	35.2	1	White, Caucasian	0	0	0	0	0	0	0	0	never smoker	0	High school diploma or GED	1	0	1	0	1	1	1	1	1	1	0	0	0	1	0	1	0	1	0	1	0	0	1	1	0	0	0	0	1	1	0	0	1	0
93	93	26.3	0	White, Caucasian	0	0	0	0	0	0	0	1	never smoker	0	College or professional degree	1	1	1	0	1	0	0	0	0	1	0	0	0	1	0	1	0	1	1	0	1	0	1	1	1	1	0	0	0	1	0	1	0	0
94	94	40.3	1	White, Caucasian	0	0	0	0	0	0	0	0	never smoker	0	College or professional degree	1	1	0	0	1	1	1	0	0	0	0	0	0	1	0	1	0	1	0	1	0	0	0	0	0	1	0	0	0	1	0	0	0	0
95	95	66.6	0	White, Caucasian	0	0	0	0	0	0	1	0	never smoker	0	College or professional degree	0	1	0	0	0	0	0	0	0	0	0	0	0	1	0	1	0	0	0	0	0	0	0	1	0	0	0	0	0	0	0	0	0	0
96	96	40	1	White, Caucasian	0	0	0	1	0	0	0	1	never smoker	0	College or professional degree	1	1	1	0	1	1	1	0	0	1	0	0	0	1	0	1	0	1	1	1	0	1	0	0	1	0	1	0	0	1	0	0	0	0
97	97	53.2	0	White, Caucasian	0	0	0	0	0	1	0	0	former smoker	0	High school diploma or GED	0	0	1	0	1	0	0	0	0	1	0	0	0	1	0	1	0	1	0	1	0	0	0	0	1	0	0	0	0	0	0	1	0	0
98	98	78.9	0	Black or African American	0	0	0	1	0	1	0	0	former smoker	0	High school diploma or GED	1	0	1	0	0	0	0	0	0	1	0	0	0	1	0	0	0	1	0	0	1	0	0	0	0	0	0	1	0	1	0	1	0	1
99	99	0.5	0	White, Caucasian	0	0	1	1	0	1	1	0	former smoker	0	College or professional degree	0	1	1	0	1	1	1	1	0	1	0	0	0	1	0	1	0	1	0	1	0	0	0	1	1	1	0	1	1	1	0	0	0	0
100	100	50.2	0	White, Caucasian	0	0	0	0	0	0	0	0	former smoker	1	College or professional degree	1	0	0	0	1	0	1	0	0	1	0	0	0	1	0	1	0	1	0	0	1	0	0	1	0	1	0	0	0	1	0	0	0	1
101	101	57.9	1	White, Caucasian	0	0	0	0	0	1	0	0	former smoker	0	College or professional degree	0	0	1	0	0	0	0	0	0	1	0	0	0	1	0	1	0	1	0	0	0	0	1	0	0	0	0	0	0	0	0	0	0	0
102	102	59.7	1	Other	0	0	0	0	0	0	0	0	never smoker	0	High school diploma or GED	0	1	1	0	0	1	1	0	0	0	0	0	0	1	0	1	0	1	0	1	1	1	0	0	0	0	1	0	1	0	0	1	1	1
103	103	38.3	0	White, Caucasian	1	0	0	0	0	0	0	0	never smoker	0	High school diploma or GED	1	0	1	0	1	0	1	1	0	1	1	0	0	1	1	1	1	1	0	1	0	0	0	1	1	1	0	0	1	1	1	1	1	0
104	104	25	0	White, Caucasian	0	0	0	0	0	0	0	0	never smoker	0	College or professional degree	0	0	0	0	0	0	0	0	0	1	0	0	0	0	0	0	0	0	0	0	0	0	0	0	0	1	0	0	0	0	0	0	0	0
105	105	49.2	1	White, Caucasian	0	1	0	0	0	0	1	1	former smoker	0	College or professional degree	0	0	1	0	0	0	0	0	0	1	0	0	0	1	0	1	0	1	1	1	1	0	1	0	1	0	1	1	1	1	1	1	1	1
106	106	58.9	1	White, Caucasian	0	1	0	0	0	0	0	0	never smoker	0	College or professional degree	1	0	1	0	0	0	1	1	0	1	0	0	1	1	0	1	0	1	1	1	0	0	1	1	0	1	0	1	0	1	0	0	0	0
107	107	48.6	0	Other	0	0	0	0	0	0	0	0	former smoker	0	College or professional degree	0	0	1	0	0	0	0	0	0	0	0	0	0	1	0	1	0	0	0	1	0	0	0	0	0	1	0	0	1	1	0	0	1	0
108	108	33.8	1	White, Caucasian	0	0	0	0	0	0	0	0	former smoker	0	High school diploma or GED	1	1	0	0	0	0	1	0	0	0	0	0	0	0	0	1	0	1	0	0	0	0	0	0	0	0	0	0	0	0	0	0	0	0
109	109	47.1	0	Asian or Asian-American	1	0	0	0	0	0	0	0	never smoker	0	College or professional degree	1	0	0	0	0	0	0	0	0	1	0	0	0	0	0	0	0	1	0	0	0	0	0	1	0	0	0	0	1	0	0	1	0	0
110	110	47.1	1	White, Caucasian	0	1	0	1	0	0	1	0	never smoker	0	High school diploma or GED	1	0	1	0	1	1	1	0	0	1	0	0	0	1	1	1	0	0	0	1	0	0	1	1	1	0	0	0	1	0	0	0	0	0
111	111	0.6	1	White, Caucasian	0	0	0	0	0	0	0	0	never smoker	0	High school diploma or GED	1	1	1	0	0	1	1	1	0	1	0	0	1	1	0	1	1	1	1	1	0	0	1	1	1	1	1	1	1	1	0	1	1	1
112	112	30.1	1	White, Caucasian	0	0	0	0	0	0	0	0	never smoker	0	College or professional degree	1	0	0	0	1	0	1	0	1	0	0	0	0	1	0	1	0	0	0	0	0	0	0	1	0	1	0	0	0	0	0	0	0	1
113	113	61.7	1	Black or African American	0	0	0	0	0	0	0	1	former smoker	0	College or professional degree	1	1	1	1	0	1	1	0	0	1	0	0	1	1	0	1	0	1	0	1	1	0	1	1	0	0	0	1	1	1	0	1	1	1
114	114	50.7	1	White, Caucasian	0	1	0	0	1	0	0	1	former smoker	0	College or professional degree	1	0	0	0	0	0	1	0	0	1	0	0	0	1	0	1	0	1	0	1	0	0	0	1	1	0	0	1	1	1	0	1	0	1
115	115	50	1	White, Caucasian	1	0	0	0	0	0	1	0	never smoker	0	College or professional degree	0	0	1	0	1	0	0	0	0	1	0	1	0	1	0	1	0	1	0	1	1	0	0	1	1	1	1	0	1	0	0	0	0	1
116	116	64.4	1	White, Caucasian	0	0	0	0	0	0	0	0	former smoker	0	College or professional degree	1	1	0	0	0	0	1	0	0	0	0	0	0	1	0	1	0	0	0	1	0	0	0	0	0	1	0	0	1	0	0	0	0	0
117	117	39.2	0	White, Caucasian	0	0	0	0	0	0	0	0	never smoker	0	College or professional degree	0	0	0	0	0	0	0	0	0	0	0	0	0	0	0	0	0	0	0	0	0	0	0	0	0	0	0	0	0	0	0	0	0	1
118	118	48.7	0	White, Caucasian	0	0	0	0	0	0	1	0	never smoker	0	College or professional degree	1	0	1	0	0	0	1	0	0	1	0	0	0	1	0	1	0	0	0	1	0	0	0	1	0	1	0	0	0	1	0	0	0	0
119	119	50.9	0	White, Caucasian	0	0	0	0	0	0	0	1	former smoker	0	College or professional degree	0	0	0	0	0	1	0	1	0	0	0	0	0	1	0	1	0	1	0	1	0	0	0	0	0	0	0	0	1	1	0	0	0	0
120	120	49.2	0	White, Caucasian	1	0	0	1	0	0	1	0	never smoker	0	High school diploma or GED	1	1	1	1	1	1	1	1	0	1	0	1	1	1	0	1	0	1	1	1	1	0	0	0	1	1	1	1	0	0	0	1	1	0
121	121	41.7	1	White, Caucasian	0	0	0	1	0	0	0	0	former smoker	0	College or professional degree	1	1	1	0	1	1	1	1	0	1	0	1	1	1	0	1	1	1	1	1	0	1	1	1	0	1	0	1	1	1	0	0	0	0
122	122	59.6	0	White, Caucasian	0	0	0	0	0	1	0	1	former smoker	1	High school diploma or GED	0	1	1	0	0	0	1	0	0	1	0	0	0	1	0	1	0	1	0	1	1	0	0	1	0	0	1	0	1	1	0	1	0	0
123	123	56.7	1	White, Caucasian	1	0	0	0	1	0	0	0	never smoker	0	College or professional degree	0	0	1	0	1	0	0	0	0	1	0	0	1	1	0	1	0	1	1	1	0	0	0	1	0	1	1	0	1	0	0	0	0	0
124	124	49.6	1	Other	0	0	0	0	0	0	0	0	never smoker	0	College or professional degree	1	0	0	0	0	0	0	0	0	0	0	0	0	0	0	0	0	0	0	0	0	0	0	0	0	1	0	0	0	1	0	0	0	1
125	125	29.1	0	Other	0	0	0	0	0	0	0	0	never smoker	0	College or professional degree	1	1	0	0	1	0	1	1	0	1	0	0	0	1	0	1	0	1	0	0	0	0	0	0	0	0	0	0	1	1	0	0	0	0
126	126	32.1	0	White, Caucasian	0	0	0	0	0	0	1	0	never smoker	0	High school diploma or GED	1	1	0	0	1	1	0	1	0	0	0	0	0	0	0	0	0	0	0	0	0	0	0	0	0	0	0	0	0	0	0	0	0	0
127	127	40.7	0	White, Caucasian	0	0	0	0	0	1	0	0	never smoker	0	College or professional degree	1	0	0	1	1	0	1	1	0	0	0	0	0	1	0	1	0	1	1	1	0	0	0	1	1	1	1	0	0	1	0	0	1	1
128	128	54	1	Other	1	0	0	0	0	1	0	0	former smoker	0	College or professional degree	1	1	1	0	1	0	1	0	0	1	0	0	0	1	0	1	0	1	0	0	1	0	1	0	1	0	0	0	1	1	0	1	0	1
129	129	61.4	1	White, Caucasian	1	0	0	0	1	0	1	1	former smoker	0	College or professional degree	0	0	0	0	1	1	1	0	0	0	0	0	0	1	0	1	0	1	0	1	0	1	0	1	1	1	1	0	1	1	0	0	0	0
130	130	34.7	0	White, Caucasian	0	0	0	1	0	0	1	0	former smoker	0	High school diploma or GED	1	1	0	0	0	0	1	0	0	1	0	0	0	0	0	1	0	1	1	0	0	0	0	0	0	0	0	1	0	1	0	0	1	0
131	131	43	1	White, Caucasian	0	0	0	0	0	1	0	1	former smoker	0	College or professional degree	1	0	1	0	0	0	1	0	1	1	0	0	0	1	0	1	0	1	1	1	0	1	1	1	0	0	0	1	1	1	0	1	0	0
132	132	47.6	0	Other	0	0	0	0	0	1	0	0	current smoker	0	College or professional degree	1	1	1	0	1	0	1	0	0	1	1	0	1	1	1	1	1	1	1	1	1	0	0	1	0	1	1	0	1	1	0	1	0	1
133	133	59.6	1	White, Caucasian	0	1	0	0	0	0	1	0	never smoker	0	College or professional degree	1	1	0	0	0	0	1	0	0	0	0	0	0	1	0	1	0	1	0	1	0	0	0	0	0	0	0	0	0	1	0	0	0	0
134	134	50.2	1	White, Caucasian	0	0	0	0	0	0	0	0	never smoker	0	High school diploma or GED	1	0	1	1	1	1	1	1	0	0	0	0	0	1	0	1	0	1	1	0	0	0	1	1	1	1	0	1	0	0	0	1	0	0
135	135	27.1	0	White, Caucasian	0	0	0	0	0	0	0	0	never smoker	0	High school diploma or GED	1	1	1	1	1	1	1	1	0	1	0	0	0	1	0	1	1	1	1	1	1	0	1	1	1	1	1	1	1	1	0	1	0	0
136	136	37.4	1	White, Caucasian	1	0	0	0	0	0	0	0	never smoker	0	College or professional degree	1	0	0	0	1	0	1	0	0	1	0	0	0	1	0	1	0	0	0	0	0	0	0	1	0	0	0	0	1	1	0	0	0	0
137	137	74.2	1	White, Caucasian	0	0	0	0	0	0	1	0	current smoker	0	College or professional degree	0	0	1	0	0	0	1	1	0	1	0	0	1	1	0	1	0	1	0	1	0	1	0	1	0	0	1	0	1	0	0	1	0	1
138	138	52.5	1	White, Caucasian	0	0	0	0	1	0	1	0	never smoker	0	College or professional degree	0	0	1	0	0	0	0	0	0	0	0	0	0	0	0	0	0	0	0	1	0	0	0	0	0	0	0	0	0	0	0	0	0	0
139	139	17.3	1	White, Caucasian	1	0	0	0	0	0	0	0	never smoker	0	Less than high school degree	1	1	0	0	0	0	1	1	1	1	0	0	0	1	0	1	1	1	0	0	1	0	0	0	0	0	0	0	1	1	0	0	0	0
140	140	60.3	0	White, Caucasian	0	0	0	1	0	1	1	0	never smoker	0	College or professional degree	1	1	1	0	1	0	1	1	0	1	0	1	1	1	1	1	0	1	1	1	1	1	1	1	1	1	1	1	1	1	1	1	0	1
141	141	31.4	1	White, Caucasian	1	0	0	0	0	0	0	0	former smoker	1	College or professional degree	1	0	1	0	1	0	0	1	0	1	0	1	0	1	0	1	0	1	1	1	0	0	1	0	0	1	0	0	1	1	0	0	0	1
142	142	64.9	0	White, Caucasian	0	0	0	0	0	1	1	0	former smoker	0	College or professional degree	0	0	1	0	1	0	0	0	0	0	1	0	0	1	0	1	0	0	1	1	1	0	0	0	0	0	0	0	0	1	0	0	0	1
143	143	46.2	1	Other	1	1	0	0	0	0	0	0	never smoker	0	College or professional degree	0	1	0	0	0	0	0	0	0	0	0	0	0	1	0	1	0	0	0	0	0	0	0	0	0	0	0	0	0	0	0	0	0	1
144	144	23.7	1	White, Caucasian	0	0	0	0	0	0	0	0	never smoker	0	High school diploma or GED	1	0	1	0	1	0	0	0	0	1	0	1	0	1	0	1	0	1	0	0	0	0	0	1	1	1	0	0	1	1	0	1	1	0
145	145	58.7	1	White, Caucasian	0	0	0	0	0	0	0	0	never smoker	0	High school diploma or GED	0	0	1	0	0	0	0	0	0	1	0	0	0	1	0	1	0	1	0	1	0	0	0	0	0	1	1	1	1	1	0	1	0	1
146	146	40.2	0	White, Caucasian	0	0	0	0	0	0	0	0	never smoker	0	College or professional degree	0	0	0	0	0	0	0	0	0	0	0	0	0	1	0	1	0	0	0	0	0	0	0	0	0	0	0	0	0	1	0	0	0	0
147	147	62.4	1	White, Caucasian	0	0	0	0	0	0	1	1	never smoker	0	College or professional degree	1	0	1	1	0	0	0	0	0	1	0	0	1	1	0	1	0	1	1	1	0	0	0	1	0	0	0	1	1	1	0	1	0	0
148	148	41.5	0	White, Caucasian	0	0	0	0	0	0	0	0	never smoker	0	College or professional degree	1	1	1	0	0	1	1	0	0	1	0	0	0	1	1	1	0	1	0	0	1	0	0	0	0	1	1	0	1	1	0	0	0	0
149	149	31.4	1	White, Caucasian	1	0	0	0	0	0	0	0	never smoker	0	College or professional degree	0	1	1	0	1	1	1	0	0	1	0	0	0	1	0	1	0	1	0	0	0	0	1	0	1	1	1	0	0	0	0	0	0	1
150	150	36.9	1	White, Caucasian	0	0	0	0	0	0	0	0	former smoker	0	College or professional degree	0	1	0	0	1	0	0	0	0	0	0	0	0	1	0	1	0	0	1	0	0	0	0	0	0	1	0	0	0	0	0	0	0	0
151	151	39.8	1	White, Caucasian	0	1	0	0	0	0	0	0	never smoker	0	College or professional degree	0	0	1	1	1	1	1	1	0	1	0	0	0	1	1	1	0	1	0	1	1	0	1	1	1	1	1	0	1	1	0	0	0	0
152	152	59	1	White, Caucasian	1	1	1	1	1	1	1	1	never smoker	0	College or professional degree	0	0	1	0	1	1	1	0	0	1	0	0	1	0	0	1	0	1	0	1	0	1	1	1	1	1	0	0	1	1	0	1	1	0
153	153	28.5	0	White, Caucasian	0	0	0	0	0	0	0	0	never smoker	1	College or professional degree	1	0	0	0	0	0	1	0	0	0	0	0	0	1	0	0	0	1	0	0	0	0	0	0	0	1	0	0	0	1	0	0	0	0
154	154	59.3	0	White, Caucasian	0	0	0	0	0	1	0	0	never smoker	0	College or professional degree	1	0	0	0	0	1	0	1	0	1	0	0	0	0	1	1	0	1	0	0	1	0	0	0	1	1	0	0	0	0	0	0	0	0
155	155	32.3	1	White, Caucasian	0	0	0	0	0	0	0	0	never smoker	0	College or professional degree	1	1	1	1	1	1	1	1	1	1	0	1	1	1	1	1	0	1	1	1	1	1	1	1	1	1	1	1	1	1	1	1	1	0
156	156	0.1	0	White, Caucasian	0	0	0	0	0	0	0	0	never smoker	0	High school diploma or GED	1	1	1	0	1	0	1	0	0	1	0	0	0	1	1	1	0	1	0	1	1	0	0	1	1	1	1	1	1	0	0	0	0	1
157	157	39	1	White, Caucasian	0	0	0	0	0	0	0	0	never smoker	0	College or professional degree	0	1	0	0	1	0	0	0	0	0	0	0	0	1	0	1	0	0	0	1	0	0	0	0	0	0	0	0	0	1	0	0	0	1
158	158	53.8	1	White, Caucasian	0	0	0	0	0	0	0	0	never smoker	0	College or professional degree	1	0	0	0	1	0	1	0	0	1	0	0	0	1	0	1	0	1	0	1	0	0	0	1	0	1	1	0	0	1	0	0	1	0
159	159	52	0	White, Caucasian	1	1	0	0	0	0	0	0	never smoker	0	College or professional degree	1	0	1	0	0	0	1	0	0	1	0	0	0	1	0	1	0	0	0	0	0	0	0	0	0	0	1	0	0	1	0	0	0	0
160	160	40.4	1	White, Caucasian	0	1	0	0	0	0	0	0	former smoker	0	College or professional degree	0	0	0	0	1	1	0	0	0	0	0	0	0	1	0	1	0	0	0	0	0	0	0	1	1	0	0	0	0	1	0	1	0	0
161	161	46.3	1	White, Caucasian	0	0	0	0	0	0	0	0	former smoker	0	College or professional degree	1	0	1	0	1	0	0	1	0	1	0	0	0	1	0	1	0	1	1	1	1	0	1	1	1	1	1	0	1	1	0	1	0	1
162	162	58.8	1	White, Caucasian	0	0	0	0	0	1	0	0	former smoker	1	High school diploma or GED	0	0	1	0	0	0	0	0	0	1	0	0	0	1	0	1	0	0	1	0	0	0	0	0	0	0	0	0	0	0	0	0	0	1
163	163	18.8	1	White, Caucasian	1	1	0	0	0	0	0	0	never smoker	0	Less than high school degree	0	0	1	0	1	1	1	1	1	1	0	0	0	1	1	1	1	1	1	1	1	1	1	1	1	1	0	0	1	1	1	0	1	1
164	164	63.4	0	White, Caucasian	0	0	0	0	0	0	1	0	never smoker	0	College or professional degree	0	0	0	0	1	1	0	0	0	0	0	0	0	1	0	0	0	0	0	0	0	0	0	0	0	0	1	0	0	0	0	1	0	0
165	165	61.7	0	Asian or Asian-American	0	0	0	0	0	0	0	0	never smoker	0	College or professional degree	0	0	0	0	0	0	0	0	0	0	0	0	0	0	0	0	0	0	0	0	0	0	0	0	0	0	0	0	0	0	0	0	0	1
166	166	40.8	1	Other	0	0	0	0	0	0	1	0	never smoker	0	Less than high school degree	1	1	1	1	0	0	1	0	0	1	0	0	1	1	0	1	0	1	1	1	0	0	0	1	0	0	0	0	1	0	0	0	0	0
167	167	57.3	1	White, Caucasian	0	0	0	1	0	1	1	1	former smoker	0	College or professional degree	1	0	1	0	1	0	1	0	0	1	0	0	0	1	1	1	0	1	0	1	0	1	0	1	0	1	0	0	1	1	0	0	0	1
168	168	34.9	0	White, Caucasian	0	0	0	0	0	0	0	0	never smoker	1	College or professional degree	0	0	1	1	0	0	0	0	0	0	0	0	0	0	0	0	0	0	0	0	0	0	0	1	0	0	0	0	0	0	0	0	0	0
169	169	37.8	1	Black or African American	1	0	0	0	0	1	0	0	never smoker	0	College or professional degree	0	0	0	0	1	1	1	0	1	1	0	0	0	1	1	1	0	1	0	1	0	0	1	1	1	1	0	1	0	0	0	0	0	0
170	170	31.9	1	White, Caucasian	0	0	0	0	0	0	0	0	never smoker	1	College or professional degree	0	0	0	0	0	0	1	1	0	1	0	0	0	1	0	1	0	1	0	0	0	0	0	1	0	1	0	0	0	1	0	0	0	1
171	171	28.8	1	White, Caucasian	0	0	0	0	0	0	0	0	never smoker	0	College or professional degree	0	0	1	0	0	0	0	0	0	1	0	1	0	1	0	1	0	1	0	0	0	0	1	0	0	1	0	0	0	0	0	0	0	0
172	172	37.5	1	White, Caucasian	0	0	0	0	0	0	0	0	never smoker	1	College or professional degree	1	1	0	0	0	0	1	0	0	1	0	0	0	1	1	1	0	1	0	1	1	0	1	0	0	0	0	0	0	0	0	1	0	0
173	173	37	1	White, Caucasian	0	0	0	0	0	0	0	0	never smoker	0	College or professional degree	1	0	0	0	0	1	1	0	0	0	0	0	0	1	0	1	0	1	0	0	0	1	0	0	0	0	0	0	0	1	1	0	0	0
174	174	87.2	0	White, Caucasian	0	1	0	0	1	0	0	0	former smoker	0	College or professional degree	0	0	0	0	0	0	0	0	0	0	0	0	0	0	0	0	0	0	0	0	0	0	0	0	0	0	0	0	0	0	0	0	0	0
175	175	42.4	0	Other	0	0	0	0	0	0	0	0	never smoker	0	High school diploma or GED	0	0	0	0	0	0	1	0	0	1	0	0	0	0	0	0	0	0	0	0	0	0	0	0	0	0	0	0	0	0	0	0	0	0
176	176	43.1	0	White, Caucasian	0	0	0	1	0	0	1	0	never smoker	0	Less than high school degree	1	0	1	0	1	0	1	0	0	1	0	0	0	1	0	1	0	0	0	0	0	0	0	0	0	0	0	0	1	0	0	0	0	0
177	177	53.4	1	White, Caucasian	0	1	0	0	0	0	0	0	never smoker	0	College or professional degree	1	1	0	0	0	0	1	0	0	0	0	0	0	1	0	1	0	0	0	0	0	0	0	0	0	0	0	0	0	1	0	1	0	0
178	178	72.4	0	White, Caucasian	0	0	0	0	0	0	1	0	never smoker	0	College or professional degree	1	1	1	1	0	1	1	1	0	1	1	0	0	1	0	1	0	0	0	0	0	0	0	1	0	0	0	1	1	0	0	1	0	0
179	179	40.1	0	White, Caucasian	0	0	0	0	0	0	0	1	never smoker	0	College or professional degree	1	1	1	0	1	1	1	1	0	1	0	1	1	1	1	1	0	1	1	1	1	0	1	1	0	1	1	0	0	0	0	0	0	1
180	180	18.6	1	White, Caucasian	0	1	0	0	1	0	0	1	never smoker	0	High school diploma or GED	1	0	1	0	1	1	1	0	1	1	0	1	0	1	0	1	0	1	0	1	1	0	0	1	1	1	0	0	1	1	0	1	0	0
181	181	37.4	1	White, Caucasian	0	1	0	0	1	0	0	1	never smoker	0	College or professional degree	1	1	1	1	1	1	1	0	0	1	0	1	1	1	0	1	1	1	1	1	1	1	0	1	1	1	0	1	1	1	1	1	1	1
182	182	39.7	1	White, Caucasian	0	1	0	0	0	0	0	0	never smoker	0	High school diploma or GED	1	0	0	0	1	0	0	0	1	1	0	0	0	1	0	1	0	0	0	1	1	1	0	1	0	1	0	0	0	0	0	0	0	0
183	183	53.4	1	Asian or Asian-American	0	0	0	0	0	0	1	1	never smoker	0	College or professional degree	1	0	0	0	0	0	1	0	0	1	0	0	0	1	0	1	0	0	0	0	1	0	0	0	0	1	0	0	1	1	0	0	0	1
184	184	40.6	1	Other	0	0	0	0	0	0	0	0	never smoker	0	College or professional degree	1	1	1	0	1	1	1	0	0	1	0	0	0	1	0	1	0	1	1	1	0	1	0	1	1	1	0	0	1	1	0	1	1	0
185	185	65.3	1	Other	0	0	0	0	0	0	0	0	former smoker	0	College or professional degree	0	0	0	0	0	0	0	0	0	0	0	0	0	1	0	1	0	0	0	1	0	0	0	0	0	0	0	0	0	0	0	0	0	0
186	186	57.3	0	White, Caucasian	0	0	0	0	0	1	0	0	former smoker	0	College or professional degree	0	0	0	0	0	0	0	0	0	0	0	0	0	1	0	1	0	0	0	0	0	0	0	0	0	0	0	0	0	0	0	0	0	0
187	187	25.6	0	Other	0	0	0	0	0	0	0	0	never smoker	0	College or professional degree	1	1	0	0	1	0	1	0	0	0	0	0	0	1	0	1	0	1	0	1	0	0	0	0	0	1	0	0	0	0	0	0	0	0
188	188	63.1	1	Other	0	0	0	0	0	0	0	0	former smoker	0	High school diploma or GED	0	0	1	0	0	1	1	1	0	0	0	0	1	1	0	1	0	1	0	0	0	0	0	1	0	0	0	1	0	1	0	0	0	0
189	189	37.5	1	White, Caucasian	1	0	0	1	1	0	0	1	never smoker	0	High school diploma or GED	1	0	1	0	1	0	1	1	1	1	0	0	0	1	0	1	0	1	1	1	1	0	1	1	1	1	0	0	1	1	0	1	1	0
190	190	45.4	1	Asian or Asian-American	0	0	0	0	0	0	0	0	never smoker	0	High school diploma or GED	1	1	1	1	1	1	1	1	1	1	0	1	1	1	0	1	1	1	0	0	0	1	1	1	1	1	1	0	1	1	0	0	0	1
191	191	68.9	0	White, Caucasian	0	0	0	0	0	0	0	0	former smoker	0	College or professional degree	1	1	1	0	0	1	1	1	0	1	1	1	1	1	0	1	0	1	1	1	1	0	0	0	0	1	0	1	0	1	0	1	1	0
192	192	56.1	1	White, Caucasian	1	0	0	0	0	0	0	0	never smoker	0	High school diploma or GED	0	0	1	0	1	1	0	0	0	1	0	0	1	1	0	1	0	1	0	1	1	1	1	1	1	0	1	0	1	1	1	1	1	0
193	193	33.6	1	White, Caucasian	0	0	0	0	0	0	0	0	never smoker	1	College or professional degree	1	1	1	1	1	1	1	1	1	1	0	0	0	1	0	1	0	1	1	1	1	0	1	1	0	1	0	1	1	1	0	1	1	1
194	194	49.7	1	White, Caucasian	1	1	0	0	1	0	1	1	former smoker	0	College or professional degree	1	1	1	0	0	0	1	0	0	1	0	0	0	1	0	1	0	0	1	1	0	0	0	0	0	0	1	1	0	1	0	1	0	1
195	195	22.2	0	Asian or Asian-American	0	0	0	0	0	0	0	0	never smoker	0	College or professional degree	0	0	0	0	1	0	0	0	0	0	0	0	0	0	0	1	0	1	0	1	0	0	0	1	1	1	0	0	0	0	0	0	0	0
196	196	49.3	1	Black or African American	1	0	0	1	0	0	0	0	never smoker	0	College or professional degree	0	1	1	0	1	1	1	0	0	0	0	0	0	1	0	1	0	0	0	1	0	1	0	0	0	1	1	0	1	1	0	0	0	0
197	197	28.3	0	White, Caucasian	0	0	0	0	0	1	0	0	never smoker	0	College or professional degree	0	0	0	0	1	0	0	0	0	1	0	0	0	0	0	1	0	0	1	0	0	0	0	0	0	1	1	0	0	0	0	0	0	0
198	198	33.5	1	White, Caucasian	1	0	0	0	0	0	0	0	never smoker	1	College or professional degree	1	0	1	0	1	1	1	1	0	1	0	1	0	1	0	1	0	1	1	0	1	0	1	1	1	1	1	0	0	1	1	0	0	0
199	199	66.5	1	White, Caucasian	0	0	0	0	0	0	0	0	current smoker	0	College or professional degree	1	1	1	0	0	0	1	0	0	0	0	0	0	1	0	1	0	1	0	1	1	1	0	0	0	1	0	0	0	1	0	0	0	0
200	200	35.5	1	White, Caucasian	1	1	0	0	0	1	0	0	never smoker	0	College or professional degree	0	0	1	0	1	0	0	0	0	1	0	0	0	1	0	1	0	1	1	0	0	0	1	1	0	1	0	0	0	1	0	1	0	0
201	201	30.3	1	White, Caucasian	0	0	0	0	0	0	0	0	never smoker	0	College or professional degree	0	0	1	0	0	0	0	0	1	1	0	0	0	1	0	1	0	0	1	1	1	1	1	1	0	1	0	1	0	1	0	1	1	1
202	202	43.7	1	Asian or Asian-American	0	0	0	0	0	0	0	0	never smoker	0	College or professional degree	0	0	0	0	0	0	0	0	0	0	0	0	0	1	1	0	0	0	0	0	0	0	0	0	0	0	0	0	0	0	0	0	0	1
203	203	45	1	White, Caucasian	1	0	0	0	0	0	1	1	current smoker	0	College or professional degree	1	0	1	0	1	1	1	1	1	1	0	0	0	1	0	1	0	1	0	1	1	1	1	1	0	1	0	0	1	1	0	1	1	1
204	204	44.1	1	White, Caucasian	0	0	0	0	0	0	0	0	never smoker	0	College or professional degree	1	0	0	0	0	0	1	0	0	0	0	0	0	1	0	1	0	0	0	0	0	0	0	0	0	0	1	0	0	0	0	0	0	0
205	205	44.5	0	Other	0	0	0	0	0	0	0	0	current smoker	0	College or professional degree	0	0	1	0	0	0	1	0	0	1	0	0	0	1	0	1	0	1	1	1	1	0	0	1	0	1	0	0	1	1	0	0	0	1
206	206	76.2	0	White, Caucasian	1	0	0	0	0	0	0	0	never smoker	0	College or professional degree	0	0	0	0	0	0	0	0	0	0	0	0	0	1	0	1	0	1	0	0	1	0	0	0	0	1	0	0	0	1	0	0	1	0
207	207	0.4	1	Other	1	1	0	0	0	0	1	0	never smoker	0	College or professional degree	1	0	1	0	0	1	1	0	0	1	0	0	0	1	0	1	0	0	0	0	0	0	0	0	0	1	0	0	1	1	0	1	0	1
208	208	35	1	White, Caucasian	0	0	0	0	0	0	0	0	never smoker	0	College or professional degree	0	0	0	0	0	0	0	0	0	0	0	0	0	0	0	0	0	0	0	0	0	0	0	0	0	1	0	0	0	0	0	0	0	0
209	209	40.7	0	White, Caucasian	0	0	0	0	0	0	1	0	never smoker	0	College or professional degree	1	1	0	0	0	1	1	1	0	0	0	0	0	0	0	1	0	0	0	0	0	0	0	1	0	0	0	0	1	0	0	0	0	1
210	210	55	1	White, Caucasian	0	1	0	0	0	1	0	0	never smoker	0	College or professional degree	1	0	1	0	0	1	1	0	0	0	0	0	0	1	0	1	0	0	0	1	1	0	0	0	0	0	0	0	0	0	0	0	0	1
211	211	73	0	White, Caucasian	0	0	0	1	0	0	1	0	never smoker	0	College or professional degree	0	0	0	0	0	0	0	0	0	1	1	0	0	1	0	0	0	1	0	0	0	0	0	0	1	0	1	0	0	1	0	0	0	0
212	212	60.8	0	White, Caucasian	0	0	0	0	0	0	0	0	never smoker	0	College or professional degree	1	1	0	0	0	0	1	1	0	1	0	0	0	1	1	0	0	0	0	0	0	0	1	0	0	0	0	0	0	0	0	0	0	0
213	213	65.1	0	White, Caucasian	0	0	0	0	0	0	1	0	former smoker	1	College or professional degree	0	0	0	0	0	0	0	1	0	1	0	0	0	1	0	1	0	1	0	0	1	0	0	0	0	0	0	0	0	1	0	0	0	0
214	214	38.1	0	White, Caucasian	1	0	0	0	0	0	0	0	never smoker	0	High school diploma or GED	1	1	1	0	1	0	1	0	0	1	1	0	0	1	0	1	0	1	0	0	0	0	0	1	0	1	0	1	1	1	0	1	0	0
215	215	36.5	0	Asian or Asian-American	0	0	0	0	0	0	0	0	never smoker	1	College or professional degree	1	0	1	0	1	0	0	0	0	1	0	0	0	1	0	1	0	1	0	1	1	0	0	0	1	1	0	1	1	1	0	1	0	0
216	216	37.6	0	White, Caucasian	0	0	0	0	0	1	0	0	former smoker	0	High school diploma or GED	1	1	0	0	1	0	0	0	0	1	0	0	0	0	0	1	0	0	0	0	0	0	0	0	0	1	1	0	0	0	0	0	0	0
217	217	61.4	1	Black or African American	0	0	0	0	0	0	1	0	never smoker	0	College or professional degree	0	0	0	0	0	0	0	0	0	0	0	0	0	1	0	1	0	1	0	0	0	0	0	0	0	0	0	0	0	0	0	0	0	0
218	218	39.7	1	Other	1	0	0	0	0	0	0	0	never smoker	0	College or professional degree	1	0	1	0	0	0	0	0	0	1	0	0	0	1	1	1	0	1	0	1	1	0	1	1	1	1	1	0	1	1	0	0	0	1
219	219	39.9	0	Other	0	0	0	0	0	1	0	0	never smoker	0	College or professional degree	1	1	1	0	1	0	1	0	0	1	0	0	0	1	0	1	0	1	0	1	0	0	0	1	1	1	1	1	1	1	0	1	0	1
220	220	42.6	1	Other	1	0	0	0	0	0	0	0	never smoker	0	College or professional degree	1	1	0	0	0	0	0	0	0	0	0	0	0	1	0	1	0	0	0	1	0	1	0	0	0	0	1	0	1	1	0	0	0	0
221	221	87.5	0	White, Caucasian	0	0	0	0	0	0	1	0	former smoker	0	College or professional degree	1	1	1	0	0	0	0	0	0	1	0	0	1	1	0	1	0	1	0	1	0	0	0	0	0	0	0	0	1	1	0	0	0	0
222	222	27.2	1	White, Caucasian	0	0	0	0	0	0	0	0	never smoker	0	High school diploma or GED	1	1	0	0	1	0	1	0	1	1	0	0	0	1	0	1	1	1	1	1	0	0	1	0	1	1	0	1	1	1	0	1	0	0
223	223	18.9	0	White, Caucasian	0	0	0	0	0	0	0	0	never smoker	0	High school diploma or GED	0	0	0	0	0	0	0	0	0	0	0	0	0	1	0	1	0	0	0	0	0	0	0	0	0	0	0	0	0	1	0	0	0	0
224	224	36.6	0	White, Caucasian	0	0	0	1	0	1	1	0	former smoker	0	High school diploma or GED	0	1	0	0	1	0	1	0	0	1	0	0	0	1	0	1	0	1	1	1	0	0	0	1	0	1	0	0	1	0	0	1	0	1
225	225	50.8	1	White, Caucasian	0	1	0	0	1	0	0	1	former smoker	0	College or professional degree	1	0	0	0	0	0	0	0	0	0	0	0	0	1	0	1	0	0	0	0	0	0	0	0	0	1	0	0	0	1	0	0	0	0
226	226	42.3	1	White, Caucasian	0	0	0	0	0	0	0	1	former smoker	0	High school diploma or GED	1	0	0	0	0	1	0	0	0	1	1	1	0	1	0	1	0	1	1	1	0	0	0	1	0	1	0	1	0	1	0	1	0	0
227	227	27.8	1	White, Caucasian	1	0	0	0	0	0	0	0	former smoker	0	High school diploma or GED	1	0	1	0	1	1	1	1	1	1	0	0	0	1	1	1	0	1	0	1	1	0	1	0	1	1	1	1	1	1	0	0	0	0
228	228	34	1	White, Caucasian	0	0	0	0	0	0	0	0	never smoker	0	College or professional degree	0	0	0	0	1	0	0	0	1	1	0	0	0	1	0	1	0	1	0	0	0	0	0	0	0	1	0	0	0	0	0	0	0	1
229	229	48.2	1	White, Caucasian	0	0	0	0	0	0	0	0	never smoker	0	College or professional degree	0	0	1	0	1	0	0	1	0	1	0	0	0	1	0	1	0	1	0	1	0	0	0	0	0	1	0	0	0	1	0	0	0	0
230	230	45.5	1	White, Caucasian	0	0	0	0	0	0	0	0	never smoker	0	College or professional degree	1	0	0	0	0	0	1	1	1	1	0	0	0	1	1	1	0	1	0	1	0	0	0	0	0	1	0	0	1	1	0	0	0	0
231	231	0.1	1	White, Caucasian	0	0	0	0	0	0	0	0	former smoker	1	College or professional degree	1	1	1	0	0	1	1	1	1	1	0	0	0	1	1	1	0	1	0	0	1	0	1	0	0	1	1	1	1	1	0	0	0	0
232	232	42.3	1	White, Caucasian	0	0	0	0	0	0	0	0	never smoker	0	College or professional degree	0	0	1	0	0	1	0	0	0	1	0	0	0	1	0	0	0	1	1	0	0	0	0	1	0	1	0	0	1	1	0	0	0	0
233	233	33.5	1	White, Caucasian	1	0	0	0	0	0	0	0	never smoker	0	College or professional degree	0	0	1	0	1	1	0	1	0	1	0	0	0	1	0	1	0	1	0	0	1	0	1	0	0	1	0	0	0	1	0	1	0	0
234	234	60.3	1	White, Caucasian	0	0	0	0	0	1	1	0	current smoker	0	High school diploma or GED	1	1	1	0	0	0	1	1	0	1	0	0	1	1	0	1	0	1	0	1	0	0	0	0	0	0	0	1	1	1	0	1	1	0
235	235	35	1	White, Caucasian	0	0	0	0	0	0	0	0	never smoker	0	College or professional degree	1	0	0	0	0	1	1	1	1	1	0	0	0	1	0	1	0	1	1	0	1	0	1	0	0	1	0	0	0	1	0	0	0	0
236	236	38.6	1	White, Caucasian	0	0	0	0	0	1	0	0	never smoker	0	College or professional degree	0	0	1	0	1	1	1	1	1	1	0	1	0	1	0	1	0	1	1	0	1	0	1	1	1	1	1	1	0	1	0	1	1	1
237	237	34.4	1	White, Caucasian	1	0	0	0	0	0	1	0	never smoker	0	College or professional degree	1	0	0	0	1	0	0	0	0	0	0	0	0	1	0	1	0	0	0	0	0	0	1	0	0	0	0	0	0	0	0	0	0	1
238	238	38.2	1	Other	0	0	0	0	0	0	1	0	never smoker	0	College or professional degree	1	1	0	0	1	1	1	1	0	0	0	0	0	1	1	1	0	1	1	1	1	0	0	1	0	1	0	1	1	1	1	1	0	1
239	239	34.2	0	White, Caucasian	0	0	0	0	0	0	0	0	former smoker	1	High school diploma or GED	1	0	0	0	0	0	1	0	0	1	0	0	0	1	0	1	0	1	1	0	0	0	1	0	0	0	0	0	0	1	0	1	0	1
240	240	31.7	1	White, Caucasian	0	0	0	0	0	0	0	0	former smoker	1	College or professional degree	0	0	1	0	0	0	0	0	0	0	0	0	0	1	0	1	0	0	0	0	0	0	0	1	0	0	0	0	1	1	0	0	0	0
241	241	52.5	0	Other	0	0	0	0	0	0	0	0	never smoker	0	College or professional degree	1	1	1	0	0	1	1	1	0	1	1	0	1	1	0	1	0	1	1	1	0	0	0	1	0	1	0	0	0	1	1	1	0	0
242	242	35.9	1	White, Caucasian	0	0	0	0	0	0	0	0	never smoker	0	College or professional degree	0	0	0	0	1	0	0	0	0	1	0	0	0	1	0	0	0	1	0	1	1	0	1	1	0	1	0	0	1	1	0	0	0	0
243	243	50.3	0	White, Caucasian	0	0	0	0	0	0	0	0	former smoker	1	College or professional degree	0	1	1	0	0	0	0	0	0	1	0	1	0	1	0	1	0	0	1	1	1	0	0	1	0	1	0	1	0	1	0	0	0	0
244	244	46.5	1	White, Caucasian	0	0	0	0	0	0	0	0	former smoker	0	College or professional degree	0	0	0	0	0	1	0	0	0	1	0	1	0	0	0	1	0	1	0	0	0	0	0	0	0	1	1	0	0	1	0	1	0	0
245	245	37.3	0	White, Caucasian	0	0	0	0	0	0	0	0	never smoker	0	College or professional degree	1	1	1	1	1	0	1	1	0	1	0	1	1	1	1	1	0	1	1	1	1	1	1	1	1	1	1	1	1	1	1	1	1	0
246	246	37.6	1	White, Caucasian	0	1	0	0	0	0	0	1	never smoker	0	High school diploma or GED	1	1	1	0	0	0	0	0	1	1	0	0	0	1	0	1	0	0	0	0	0	0	0	0	0	0	0	0	0	0	0	0	0	0
247	247	31.7	0	White, Caucasian	0	0	0	0	0	0	0	0	never smoker	0	College or professional degree	0	0	0	0	1	0	0	0	0	1	0	0	0	1	0	1	0	0	0	0	0	0	0	0	1	0	0	0	0	1	0	0	0	0
248	248	72.1	1	White, Caucasian	0	1	0	0	1	1	0	0	current smoker	0	College or professional degree	1	1	1	0	0	1	1	0	0	1	0	1	0	1	0	1	0	0	0	1	1	0	1	0	0	1	0	0	0	1	1	1	0	1
249	249	68.4	0	White, Caucasian	0	0	0	0	0	0	0	0	never smoker	0	College or professional degree	0	0	0	0	0	0	1	0	0	0	0	0	0	1	0	1	0	1	0	1	0	0	0	0	0	0	0	0	0	1	0	0	0	1
[truncated: 25 more columns]
